# Supplementary material for: Calcium Homeostasis Is Involved in the Modulation of Gene Expression by MSL2 in Imbalanced Genomes
Source: Cells. 2024 Nov 20;13(22):1923. doi: 10.3390/cells13221923 (PMC11593054; doi:10.3390/cells13221923)
Supplement: Supplementary file 1 [file cells-13-01923-s001.zip]

Archive with 1 entries (1 files):
- cells-3215209-supplementary.pdf
